# Supplementary material for: Acaricidal Efficacy of Plants from Ecuador, Ambrosia peruviana (Asteraceae) and Lepechinia mutica (Lamiaceae) against Larvae and Engorged Adult Females of the Common Cattle Tick, Rhipicephalus microplus
Source: Vet Sci. 2022 Jan 11;9(1):23. doi: 10.3390/vetsci9010023 (PMC8779275; doi:10.3390/vetsci9010023)
Supplement: Supplementary file 1 [file vetsci-09-00023-s001.zip]

Archive with 4 entries (3 files):
- vetsci-1485393-supplementary/
- vetsci-1485393-supplementary/Figure S1. Ambrosia peruviana. Corrected..pdf
- vetsci-1485393-supplementary/Figure S2. Lepechinia mutica. Corrected..pdf
- vetsci-1485393-supplementary/Table S1.pdf
